# Supplementary material for: Frequent Lucid Dreaming Is Associated with Meditation Practice Styles, Meta-Awareness, and Trait Mindfulness
Source: Brain Sci. 2024 May 14;14(5):496. doi: 10.3390/brainsci14050496 (PMC11120098; doi:10.3390/brainsci14050496)
Supplement: Supplementary file 1 [file brainsci-14-00496-s001.zip]

Archive with 1 entries (1 files):
- brainsci-2989987-supplementary.pdf
